# Supplementary material for: Multi-scale pathology image texture signature is a prognostic factor for resectable lung adenocarcinoma: a multi-center, retrospective study
Source: J Transl Med. 2022 Dec 14;20:595. doi: 10.1186/s12967-022-03777-x (PMC9749333; doi:10.1186/s12967-022-03777-x)
Supplement: Supplementary file 2 — Additional file 2: The full list of DEGs and pathways. [file 12967_2022_3777_MOESM2_ESM.xls]

## Sheet: 1-DEGs-LUAD
Differentially Expressing Genes for LUAD cases			the P-value was eveluated between the group of hihg-risk and low-risk stratified by MPIS
Name	p value
2022-03-04	1.34e-08
A2ML1	4.2e-09
A4GNT	9.35e-07
ADAMTS19	0.000475
ADH1C	1.57e-07
ADH7	2.85e-09
AKAP12	1.19e-10
AKR1C4	0.000616
ALAS2	5.96e-06
ALDH3A1	7.81e-07
ALDOB	4.49e-05
ASPG	1.53e-06
C10orf99	7.41e-05
C6orf15	4.33e-07
CA6	1.75e-09
CALB1	1.23e-09
CALB2	0.000258
CALML3	2.98e-05
CEACAM7	8.02e-06
CERS3	1.09e-07
CGA	1.76e-09
CHAD	2.39e-07
CHGA	8.52e-05
CLCA1	0.00037
CLCA2	2.44e-10
CLCA4	0.000399
CLGN	8.1e-05
CLPS	0.000392
CPB1	3.54e-06
CRLF1	7.29e-06
CT45A10	0.000373
CTCFL	2.28e-05
CYP11B1	2.26e-06
CYP17A1	2.95e-09
CYP1A1	3.94e-07
CYP21A2	0.000577
CYP2A6	3.08e-06
CYP2B6	1.36e-08
DEFA5	1.76e-09
DEFA6	1.92e-06
DHRS2	3.61e-09
DKK4	2.21e-17
DPEP3	8.69e-07
DSC3	2.12e-10
DSG3	1.9e-07
DUOX2	1.19e-05
DUOXA2	1.45e-07
EMX2	1.04e-06
ERVMER34-1	9.95e-06
FAM9C	0.000298
FETUB	3.36e-06
FGF3	6.69e-09
FMR1NB	3.46e-05
FOLR3	0.000741
FOXI1	1.02e-07
FST	1.15e-06
FTHL17	1.67e-08
FXYD4	0.000366
GAGE2A	0.000709
GBP6	2.57e-06
GC	0.000125
GCG	1.03e-11
GDF6	3.48e-06
GDNF	0.000104
GLP1R	0.000577
GPA33	0.000187
GPR26	0.000209
GRP	1.36e-06
GSTA1	4.76e-06
GTSF1	0.000179
HAPLN1	0.000839
HAS1	0.000103
HBA1	3.35e-06
HBA2	4.24e-06
HBB	2.93e-09
HBE1	0.000447
HSD3B2	6.19e-08
IGFL1	4.4e-10
IL1A	1.98e-05
ITLN1	1.79e-07
KCNE2	0.000313
KCNQ2	4.1e-05
KIR2DL1	9.34e-06
KRT13	1.99e-24
KRT14	5.52e-15
KRT17	3.08e-06
KRT20	1.58e-07
KRT31	1.95e-05
KRT5	9.64e-20
KRT6B	0.000373
KRTDAP	6.29e-07
L1CAM	5.76e-10
LAMA1	2.56e-09
LCE3D	0.000109
LCN15	4.37e-06
LGALS13	4.12e-05
LGALS7B	7.87e-09
LGR5	7.65e-05
LIN28A	9.7e-06
LRRTM1	0.000163
LY6G6C	0.00032
MAEL	1.39e-08
MAGEA4	0.000756
MAGEB2	0.000234
MCCD1	7.89e-05
MEIOC	0.000141
MMP10	6.29e-07
MRGPRE	0.000155
MSLN	0.000303
MSTN	8.88e-07
MUC3A	7.37e-05
MUC5AC	0.00081
MUC6	4.94e-05
MUCL1	0.000487
MYL2	0.000272
NDP	6.89e-05
NEFH	5.1e-05
NEUROD1	0.000152
NGFR	3.4e-07
NKD1	4.43e-05
NOS3	3.96e-07
NOTUM	2.71e-05
NPY	0.000274
NTSR1	3.27e-09
OBP2A	1e-07
PAX8	3.15e-06
PF4V1	0.000461
PI15	1.28e-08
PKP1	1.43e-05
PNLDC1	0.000719
PNMA5	3.98e-09
PPBP	7.35e-08
PPEF1	2.3e-05
PRSS2	1.5e-08
PRSS33	1.37e-06
PRSS41	7.91e-05
PSG3	1.06e-08
PSG4	3.76e-11
PSG5	4.89e-06
PTPRN	5.25e-09
PTX3	2.67e-10
PYDC1	8.73e-06
REG1A	4.74e-08
REG3A	0.000331
RTP1	4.97e-06
S100A12	0.000199
SERPINA5	2.43e-05
SERPINB13	1.59e-08
SEZ6	2.98e-05
SLC17A7	2.48e-05
SLC26A4	0.000503
SLC7A3	1.77e-05
SNX31	3.12e-07
SOST	0.000484
SPANXD	3.52e-05
SPDYC	1.74e-05
SPIC	2.58e-08
SPINK1	0.000197
SPINK13	3.16e-05
SPINK4	4.85e-09
SPINK5	3.48e-05
SPRR1A	1.56e-05
SPRR2A	1.47e-12
SPRR2B	2.8e-06
SPRR2E	1.35e-10
SPRR2G	2.01e-05
SST	0.000156
SSX5	0.000682
STAC2	8.89e-05
STAR	6.11e-08
SYNGR4	0.000152
SYT14	0.000851
TAC1	6.74e-05
TFAP2B	0.000228
TKTL1	4.81e-08
TMED6	2.58e-05
TMEM229A	0.00081
TMEM59L	1.53e-05
TP63	0.000144
TRH	3.76e-05
TRIM48	3.44e-08
TTR	0.000116
TUBA3C	0.000425
TUBA3E	9.22e-08
UCN3	7.06e-13
UGT2B11	0.000268
UNC5D	4.69e-05
UPK2	0.0004
VCX3A	0.000289
VTN	0.000235
WFDC12	1.14e-11
WFDC5	3.18e-12
WNT7A	0.000267
ZACN	7.03e-05

## Sheet: 2-SignificantBioPathways
Please read the excel table for correct representation
Significant biological pathways discuseed in main manuscript
GOBP_HUMORAL_IMMUNE_RESPONSE	https://www.gsea-msigdb.org/gsea/msigdb/cards/GOBP_HUMORAL_IMMUNE_RESPONSE	A2M	ACOD1	AIRE	ALOX5	ANG	APCS	AZU1	BCL2	BCL3	BLNK	BPIFA1	BST1	C1QA	C1QB	C1QBP	C1QC	C1R	C1RL	C1S	C2	C3	C4A	C4B	C4BPA	C4BPB	C5	C6	C7	C8A	C8B	C8G	C9	CAMP	CCL13	CCL2	CCR2	CCR6	CCR7	CD28	CD46	CD55	CD59	CD5L	CD81	CD83	CFB	CFD	CFH
GOBP_REGULATION_OF_PEPTIDASE_ACTIVITY	https://www.gsea-msigdb.org/gsea/msigdb/cards/GOBP_REGULATION_OF_PEPTIDASE_ACTIVITY	A2M	A2ML1	ABCA2	ACER2	ACVR1C	ADORA2A	ADRM1	AGER	AGT	AHSG	AIFM1	AIM2	AKIRIN2	AKT1	AMBP	ANOS1	ANP32B	ANTXR1	ANXA2	ANXA8	ANXA8L1	APAF1	APH1A	APH1B	APLP2	APP	AQP1	ARL6IP1	ARL6IP5	ARRB2	ASPH	ATP13A2	ATP2A3	AVP	BAD	BAK1	BAX	BBC3	BCAP31	BCL10	BCL2L10	BCL2L11	BCL2L12	BCL2L13	BEX3	BID	BIN1	BIRC2
GOBP_NEGATIVE_REGULATION_OF_HYDROLASE_ACTIVITY	https://www.gsea-msigdb.org/gsea/msigdb/cards/GOBP_NEGATIVE_REGULATION_OF_HYDROLASE_ACTIVITY	A2M	A2ML1	ABCE1	ABL1	ADORA2A	AGT	AHSG	AIP	AKT1	AMBP	AMOT	ANGPTL3	ANGPTL4	ANOS1	ANXA1	ANXA2	ANXA8	ANXA8L1	APCS	APLP2	APOA1	APOA2	APOC1	APOC3	APP	AQP1	ARFGEF1	ARL2	ARL6IP1	ARRB2	ATP5IF1	AVP	BAG4	BBS4	BCAS3	BCL2L12	BICD1	BIN1	BIRC2	BIRC3	BIRC5	BIRC6	BIRC7	BIRC8	BOD1	BOD1L1	BOD1L2	BST2
GOBP_NEGATIVE_REGULATION_OF_PROTEOLYSIS	https://www.gsea-msigdb.org/gsea/msigdb/cards/GOBP_NEGATIVE_REGULATION_OF_PROTEOLYSIS	A2M	A2ML1	ACP4	ADORA2A	AGT	AHSG	AKT1	ALAD	AMBP	ANOS1	ANXA2	ANXA8	ANXA8L1	APLP2	APP	AQP1	AQP11	ARL6IP1	ARRB2	AVP	BAG5	BAG6	BCL2L12	BIN1	BIRC2	BIRC3	BIRC5	BIRC6	BIRC7	BIRC8	BST2	C3	C3P1	C4A	C4B	C5	CAAP1	CAMLG	CARD16	CARD17	CARD18	CARD8	CAST	CCAR2	CD109	CD27	CD44	CDK5
GOBP_SIGNAL_RELEASE	https://www.gsea-msigdb.org/gsea/msigdb/cards/GOBP_SIGNAL_RELEASE	AACS	ABAT	ABCA1	ABCA12	ABCC4	ABCC8	ACSL4	ACVR1C	ACVR2B	ADCY1	ADCY5	ADCY8	ADCYAP1	ADIPOQ	ADM	ADORA1	ADORA2A	ADORA2B	ADORA3	ADRA1A	ADRA2A	ADRA2B	ADRA2C	AGT	AGTR1	AIMP1	ALOX5	ANO1	ANXA1	APBA1	ARNTL	ASIC1	ATP2A2	BACE1	BAD	BAIAP3	BLK	BLOC1S6	BMP6	BMP8A	BRSK1	BRSK2	BTK	C1QTNF1	C1QTNF12	C1QTNF3	C2CD2L	CACNB2
HORMONE_SECRETION	https://www.gsea-msigdb.org/gsea/msigdb/cards/HORMONE_SECRETION	CARTPT	FAM3B	FAM3D	GCK	GHRH	GHRL	GHSR	IL11	INHA	INHBA	INHBB	LIF	OSM	SCG5	SNAP25	STX1A	TBX3
GO_EXTRACELLULAR_STRUCTURE_ORGANIZATION	https://www.gsea-msigdb.org/gsea/msigdb/cards/GO_EXTRACELLULAR_STRUCTURE_ORGANIZATION	A2M	ABI3BP	ABL1	ACAN	ADAM10	ADAM12	ADAM15	ADAM19	ADAM8	ADAMTS1	ADAMTS10	ADAMTS12	ADAMTS13	ADAMTS14	ADAMTS15	ADAMTS16	ADAMTS17	ADAMTS18	ADAMTS19	ADAMTS2	ADAMTS20	ADAMTS3	ADAMTS4	ADAMTS5	ADAMTS6	ADAMTS7	ADAMTS8	ADAMTS9	ADAMTSL1	ADAMTSL2	ADAMTSL3	ADAMTSL4	ADAMTSL5	ADTRP	AEBP1	AGRN	AGT	ANGPTL7	ANTXR1	ANXA2	APBB2	APP	ATP7A	ATXN1L	B4GALT1	BCAN	BCL3	BGN
GOBP_EXTERNAL_ENCAPSULATING_STRUCTURE_ORGANIZATION	https://www.gsea-msigdb.org/gsea/msigdb/cards/GOBP_EXTERNAL_ENCAPSULATING_STRUCTURE_ORGANIZATION	ABI3BP	ABL1	ADAM10	ADAM15	ADAM8	ADAMTS1	ADAMTS10	ADAMTS12	ADAMTS13	ADAMTS14	ADAMTS15	ADAMTS16	ADAMTS17	ADAMTS18	ADAMTS19	ADAMTS2	ADAMTS20	ADAMTS3	ADAMTS4	ADAMTS5	ADAMTS6	ADAMTS7	ADAMTS8	ADAMTS9	ADAMTSL2	ADAMTSL3	ADAMTSL4	ADAMTSL5	ADTRP	AEBP1	AGT	ANGPTL7	ANTXR1	APLP1	APP	ATP7A	ATXN1L	B4GALT1	BCL3	BMP1	BMP2	C6orf15	CAPG	CARMIL2	CAV1	CAV2	CCDC80	CCN1
GOBP_CELLULAR_PROCESS_INVOLVED_IN_REPRODUCTION_IN_MULTICELLULAR_ORGANISM	https://www.gsea-msigdb.org/gsea/msigdb/cards/GOBP_CELLULAR_PROCESS_INVOLVED_IN_REPRODUCTION_IN_MULTICELLULAR_ORGANISM	ABHD2	ACRBP	ACTL7A	ACTL9	ACVR1	ADAD1	ADAM2	AFF4	AGO4	AKT1	AMH	ANG	ANGPT2	ARMC12	ARMC2	ARRB2	ASPM	ASZ1	ATM	AURKA	AURKC	BAX	BBS2	BBS4	BCL2	BCL2L1	BMP4	BMPR1B	BNC1	BRCA2	BRDT	BRIP1	BRME1	BSPH1	BTBD18	C14orf39	C16orf92	CABYR	CATSPER2	CATSPER3	CATSPER4	CATSPERD	CATSPERZ	CCDC136	CCDC42	CCDC63	CCNA1	CCNB1IP1
GOMF_G_PROTEIN_COUPLED_RECEPTOR_BINDING	https://www.gsea-msigdb.org/gsea/msigdb/cards/GOMF_G_PROTEIN_COUPLED_RECEPTOR_BINDING	ACE	ADA2	ADCYAP1	ADM	ADM5	ADORA1	ADORA2A	ADRA2A	ADRA2C	ADRB1	AGRP	AGT	AGTR1	AKAP5	APELA	APLN	APLP1	ARHGEF1	ARHGEF11	ARHGEF12	ARMCX5-GPRASP2	ARR3	ARRB1	ARRB2	ARRDC3	ASIP	AVP	AVPR1A	BAMBI	BBS1	BDKRB2	BICD1	C10orf99	C1QBP	C3	C5	CALCA	CALCB	CALM3	CCDC88C	CCKBR	CCL1	CCL11	CCL13	CCL14	CCL15	CCL16	CCL17
GOCC_INTERMEDIATE_FILAMENT	https://www.gsea-msigdb.org/gsea/msigdb/cards/GOCC_INTERMEDIATE_FILAMENT	ADORA2A	BFSP1	BFSP2	CASP14	CLDN11	CLIP1	CSNK1A1	DES	DLGAP2	DSP	DST	EIF6	ENSG00000266286	EPPK1	EVPL	EVPLL	FAM83H	FBF1	GFAP	GJA1	GPER1	HLA-DRB1	IFFO1	IFFO2	INA	JUP	KRT1	KRT10	KRT12	KRT13	KRT14	KRT15	KRT16	KRT17	KRT18	KRT19	KRT2	KRT20	KRT222	KRT23	KRT24	KRT25	KRT26	KRT27	KRT28	KRT3	KRT31	KRT32
GOMF_CYTOKINE_ACTIVITY	https://www.gsea-msigdb.org/gsea/msigdb/cards/GOMF_CYTOKINE_ACTIVITY	ADIPOQ	AIMP1	AREG	BMP1	BMP10	BMP15	BMP2	BMP3	BMP4	BMP5	BMP6	BMP7	BMP8A	BMP8B	C10orf99	C17orf99	C1QTNF4	C5	CCL1	CCL11	CCL13	CCL14	CCL15	CCL16	CCL17	CCL18	CCL19	CCL2	CCL20	CCL21	CCL22	CCL23	CCL24	CCL25	CCL26	CCL27	CCL28	CCL3	CCL3L1	CCL3L3	CCL4	CCL5	CCL7	CCL8	CD40LG	CD70	CER1	CKLF
GOMF_STRUCTURAL_CONSTITUENT_OF_CYTOSKELETON	https://www.gsea-msigdb.org/gsea/msigdb/cards/GOMF_STRUCTURAL_CONSTITUENT_OF_CYTOSKELETON	ACTA1	ACTB	ACTBL2	ACTG1	ACTL6B	ACTL7A	ACTL7B	ACTR2	ACTR3	ADD2	ADD3	AGRN	ANK1	ANK2	ANK3	ARPC1B	ARPC2	ARPC3	ARPC4	ARPC5	BFSP1	BFSP2	BICD1	CCDC6	CD2AP	CROCC	CTNNA2	CYLC1	CYLC2	DES	DMD	DSP	EPB41	EPB41L3	EPB41L4B	EPB42	ERBIN	GFAP	HIP1	HLA-DRB1	INA	KRT14	KRT15	KRT16	KRT19	KRT2	KRT20	KRT31
GOMF_HORMONE_ACTIVITY	https://www.gsea-msigdb.org/gsea/msigdb/cards/GOMF_HORMONE_ACTIVITY	ADCYAP1	ADIPOQ	ADM	ADM2	AGRP	AGT	AMH	ANGPTL8	APELA	APLN	ASIP	AVP	BMP10	C1QTNF12	C1QTNF9	CALCA	CALCB	CARTPT	CCK	CCL25	CGA	CGB1	CGB2	CGB3	CGB7	CHGB	COPA	CORT	CRH	CSH1	CSH2	CSHL1	EDN1	EDN2	EDN3	ENHO	EPO	ERFE	FBN1	FNDC5	FSHB	GAL	GALP	GAST	GCG	GH1	GH2	GHRH
GOMF_GROWTH_FACTOR_ACTIVITY	https://www.gsea-msigdb.org/gsea/msigdb/cards/GOMF_GROWTH_FACTOR_ACTIVITY	ADA2	AGT	AMBN	AMELX	AMH	ANGPTL3	AREG	ARTN	BDNF	BMP1	BMP10	BMP15	BMP2	BMP3	BMP4	BMP5	BMP6	BMP7	BMP8A	BMP8B	BTC	CCN2	CCN3	CCN6	CD320	CDNF	CLCF1	CLEC11A	CNTF	CSF1	CSF2	CSF3	CSH1	CSH2	CSHL1	CSPG5	CXCL1	CXCL12	DKK1	EFEMP1	EGF	ENDOU	EPGN	EREG	F2	FGF1	FGF10	FGF11
GOMF_EXTRACELLULAR_MATRIX_STRUCTURAL_CONSTITUENT	https://www.gsea-msigdb.org/gsea/msigdb/cards/GOMF_EXTRACELLULAR_MATRIX_STRUCTURAL_CONSTITUENT	ABI3BP	ACAN	ADIPOQ	AEBP1	AGRN	AMBN	AMELX	AMELY	ANOS1	ASPN	BGN	CCN1	CD4	CHADL	CHI3L1	CILP	COL10A1	COL11A1	COL11A2	COL12A1	COL13A1	COL14A1	COL15A1	COL16A1	COL17A1	COL18A1	COL19A1	COL1A1	COL1A2	COL21A1	COL22A1	COL23A1	COL24A1	COL25A1	COL27A1	COL28A1	COL2A1	COL3A1	COL4A1	COL4A2	COL4A3	COL4A4	COL4A5	COL4A6	COL5A1	COL5A2	COL5A3	COL6A1
[truncated: 206 more columns]

## Sheet: 3-LUAD-Ontology
Ontology Ananlysis result for LUAD
Analysis Type:	PANTHER Overrepresentation Test (Released 20220530)
Annotation Version and Release Date:	GO Ontology database Released 2022-04-22
Analyzed List:	upload_1 (Homo sapiens)
Reference List:	Homo sapiens (all genes in database)
Correction:	NONE
GO biological process complete	Homo sapiens - REFLIST (18862)	upload_1 (179)	upload_1 (fold Enrichment)	upload_1 (raw P-value)	upload_1 (q-value)
skin development(GO:0043588)	415	26	6.60176	2.32767e-14	2.33135e-11
epidermis development(GO:0008544)	463	26	5.91735	2.97237e-13	1.98471e-10
keratinocyte differentiation(GO:0030216)	302	21	7.32735	1.1875e-12	5.94689e-10
epidermal cell differentiation(GO:0009913)	360	21	6.14683	3.33544e-11	1.11357e-08
receptor ligand activity(GO:0048018)	486	20	4.33639	5.20877e-08	4.58934e-06
signaling receptor activator activity(GO:0030546)	492	20	4.28351	6.36478e-08	4.58934e-06
cornification(GO:0070268)	113	18	16.7853	2.52767e-17	5.06333e-14
keratinization(GO:0031424)	225	18	8.42994	5.09807e-12	2.04245e-09
hormone metabolic process(GO:0042445)	218	16	7.73389	2.95356e-10	8.45207e-08
humoral immune response(GO:0006959)	380	14	3.88221	1.66988e-05	0.00121249
regulation of peptidase activity(GO:0052547)	455	14	3.24229	0.0001169	0.0045378
negative regulation of hydrolase activity(GO:0051346)	456	14	3.23518	0.000119616	0.0045378
antimicrobial humoral response(GO:0019730)	142	13	9.64694	9.81375e-10	2.45731e-07
negative regulation of peptidase activity(GO:0010466)	257	13	5.33022	1.10362e-06	0.000184227
steroid metabolic process(GO:0008202)	329	13	4.16373	1.6226e-05	0.00121249
negative regulation of proteolysis(GO:0045861)	346	13	3.95915	2.7495e-05	0.00166899
regulation of endopeptidase activity(GO:0052548)	426	13	3.21565	0.000222572	0.00690677
signal release(GO:0023061)	475	13	2.88393	0.000625496	0.0158603
cellular hormone metabolic process(GO:0034754)	136	12	9.29773	6.73046e-09	1.49802e-06
negative regulation of endopeptidase activity(GO:0010951)	245	12	5.16119	4.03038e-06	0.000504593
hormone transport(GO:0009914)	312	12	4.05286	4.49449e-05	0.00230851
peptide secretion(GO:0002790)	401	12	3.15335	0.000462724	0.0123588
heme binding(GO:0020037)	140	12	9.03208	1.12317e-08	3.23945e-06
tetrapyrrole binding(GO:0046906)	150	12	8.42994	2.4445e-08	3.52523e-06
hormone secretion(GO:0046879)	302	11	3.83814	0.000151275	0.00550959
regulation of peptide secretion(GO:0002791)	308	11	3.76337	0.000179508	0.00609359
organic anion transport(GO:0015711)	376	11	3.08276	0.000957242	0.0233842
extracellular matrix organization(GO:0030198)	393	11	2.94941	0.00136485	0.0314253
extracellular structure organization(GO:0043062)	394	11	2.94192	0.00139269	0.031702
external encapsulating structure organization(GO:0045229)	396	11	2.92706	0.00144977	0.032268
peptidase inhibitor activity(GO:0030414)	187	11	6.19849	2.07494e-06	5.98458e-05
peptidase regulator activity(GO:0061134)	230	11	5.03964	1.49719e-05	0.000269888
enzyme inhibitor activity(GO:0004857)	385	11	3.01069	0.00132293	0.0119237
response to toxic substance(GO:0009636)	239	10	4.40897	9.83104e-05	0.00433663
peptide hormone secretion(GO:0030072)	247	10	4.26617	0.000128852	0.00477983
regulation of hormone secretion(GO:0046883)	260	10	4.05286	0.00019547	0.00641897
response to lipopolysaccharide(GO:0032496)	326	10	3.23234	0.00113989	0.026581
defense response to bacterium(GO:0042742)	344	10	3.06321	0.00169936	0.0350936
response to molecule of bacterial origin(GO:0002237)	346	10	3.0455	0.00177329	0.0362467
cellular process involved in reproduction in multicellular organism(GO:0022412)	357	10	2.95166	0.00222792	0.0429122
response to drug(GO:0042493)	359	10	2.93522	0.00231986	0.04384
protein secretion(GO:0009306)	367	10	2.87123	0.00271864	0.0481935
establishment of protein localization to extracellular region(GO:0035592)	368	10	2.86343	0.00277213	0.0487107
iron ion binding(GO:0005506)	150	10	7.02495	1.98693e-06	5.98458e-05
endopeptidase inhibitor activity(GO:0004866)	180	10	5.85413	1.01082e-05	0.000208244
endopeptidase regulator activity(GO:0061135)	192	10	5.48824	1.7736e-05	0.000287277
G protein-coupled receptor binding(GO:0001664)	289	10	3.64617	0.000515392	0.00530893
regulation of peptide hormone secretion(GO:0090276)	209	9	4.53765	0.000177186	0.00609359
regulation of protein secretion(GO:0050708)	279	9	3.39917	0.00141901	0.0319383
reactive oxygen species metabolic process(GO:0072593)	281	9	3.37498	0.00149052	0.0328103
intermediate filament(GO:0005882)	215	9	4.41102	0.000275845	0.0106273
intermediate filament cytoskeleton(GO:0045111)	256	9	3.70457	0.000969554	0.026681
distal axon(GO:0150034)	287	9	3.30442	0.00212968	0.0372948
serine-type endopeptidase inhibitor activity(GO:0004867)	98	9	9.67723	4.46826e-07	2.57748e-05
cytokine activity(GO:0005125)	235	9	4.03561	0.000474672	0.00507057
antimicrobial humoral immune response mediated by antimicrobial peptide(GO:0061844)	78	8	10.8076	7.48785e-07	0.000149993
molting cycle(GO:0042303)	105	8	8.02852	7.16401e-06	0.000797258
hair cycle(GO:0042633)	105	8	8.02852	7.16401e-06	0.000797258
olefinic compound metabolic process(GO:0120254)	119	8	7.08399	1.80048e-05	0.00124367
xenobiotic metabolic process(GO:0006805)	120	8	7.02495	1.91364e-05	0.00127777
cellular response to xenobiotic stimulus(GO:0071466)	125	8	6.74396	2.57316e-05	0.00161076
response to xenobiotic stimulus(GO:0009410)	131	8	6.43507	3.60631e-05	0.00195243
regulation of blood pressure(GO:0008217)	177	8	4.76268	0.000293416	0.00839656
steroid biosynthetic process(GO:0006694)	190	8	4.43681	0.000471422	0.0124254
insulin secretion(GO:0030073)	207	8	4.07244	0.000827128	0.0207108
glucose homeostasis(GO:0042593)	229	8	3.6812	0.00157798	0.0339885
carbohydrate homeostasis(GO:0033500)	230	8	3.66519	0.00162187	0.0345624
cornified envelope(GO:0001533)	45	8	18.7332	1.1474e-08	2.21025e-06
Golgi lumen(GO:0005796)	102	8	8.26465	7.25814e-06	0.000349537
monooxygenase activity(GO:0004497)	101	8	8.34648	6.05627e-06	0.000158796
structural constituent of cytoskeleton(GO:0005200)	103	8	8.18441	7.00946e-06	0.000168473
hormone activity(GO:0005179)	122	8	6.90979	2.43029e-05	0.000368919
oxidoreductase activity, acting on paired donors, with incorporation or reduction of molecular oxygen(GO:0016705)	160	8	5.26872	0.000165071	0.00226715
glycosaminoglycan binding(GO:0005539)	228	8	3.69734	0.00170468	0.0144608
carbohydrate binding(GO:0030246)	267	8	3.15728	0.00448083	0.0323091
hydrogen peroxide metabolic process(GO:0042743)	56	7	13.1718	9.65825e-07	0.000175882
hair follicle development(GO:0001942)	80	7	9.22025	1.09258e-05	0.000994826
molting cycle process(GO:0022404)	83	7	8.88699	1.39429e-05	0.00116374
hair cycle process(GO:0022405)	83	7	8.88699	1.39429e-05	0.00116374
skin epidermis development(GO:0098773)	84	7	8.78119	1.50898e-05	0.00120909
cellular oxidant detoxification(GO:0098869)	102	7	7.23157	5.33183e-05	0.00254298
diterpenoid metabolic process(GO:0016101)	114	7	6.47035	0.000108003	0.0045378
cellular detoxification(GO:1990748)	115	7	6.41409	0.000114095	0.0045378
cellular response to toxic substance(GO:0097237)	122	7	6.04607	0.000165011	0.00590254
terpenoid metabolic process(GO:0006721)	124	7	5.94855	0.00018252	0.00609359
digestion(GO:0007586)	138	7	5.34507	0.000351619	0.0097826
detoxification(GO:0098754)	138	7	5.34507	0.000351619	0.0097826
isoprenoid metabolic process(GO:0006720)	143	7	5.15818	0.000435987	0.011802
regulation of insulin secretion(GO:0050796)	178	7	4.14393	0.00157749	0.0339885
response to glucose(GO:0009749)	185	7	3.98714	0.00196462	0.0385828
response to hexose(GO:0009746)	190	7	3.88221	0.00228346	0.0435632
fertilization(GO:0009566)	194	7	3.80217	0.00256616	0.0471598
response to monosaccharide(GO:0034284)	196	7	3.76337	0.00271723	0.0481935
anchored component of membrane(GO:0031225)	170	7	4.33894	0.00144753	0.0348549
organic acid binding(GO:0043177)	114	7	6.47035	0.000119766	0.00172715
metallopeptidase activity(GO:0008237)	184	7	4.0088	0.00209346	0.0172514
C21-steroid hormone metabolic process(GO:0008207)	40	6	15.8061	1.97228e-06	0.000303906
response to fungus(GO:0009620)	53	6	11.9292	1.0651e-05	0.000994826
hormone biosynthetic process(GO:0042446)	69	6	9.16298	4.90595e-05	0.00245685
primary alcohol metabolic process(GO:0034308)	94	6	6.72602	0.000274057	0.00817758
retinoid metabolic process(GO:0001523)	108	6	5.85413	0.000577487	0.0148307
reactive oxygen species biosynthetic process(GO:1903409)	123	6	5.14021	0.00114118	0.026581
response to glucocorticoid(GO:0051384)	135	6	4.6833	0.00183789	0.0371878
adenylate cyclase-activating G protein-coupled receptor signaling pathway(GO:0007189)	143	6	4.4213	0.00245573	0.0455483
cellular glucose homeostasis(GO:0001678)	145	6	4.36032	0.00263204	0.047499
retina development in camera-type eye(GO:0060041)	145	6	4.36032	0.00263204	0.047499
steroid hydroxylase activity(GO:0008395)	38	6	16.638	1.58743e-06	5.98458e-05
oxygen binding(GO:0019825)	39	6	16.2114	1.86112e-06	5.98458e-05
peroxidase activity(GO:0004601)	53	6	11.9292	1.17102e-05	0.000225164
oxidoreductase activity, acting on peroxide as acceptor(GO:0016684)	57	6	11.092	1.79286e-05	0.000287277
antioxidant activity(GO:0016209)	86	6	7.3517	0.000184404	0.00241755
oxidoreductase activity, acting on the CH-OH group of donors, NAD or NADP as acceptor(GO:0016616)	120	6	5.26872	0.00109435	0.0105211
oxidoreductase activity, acting on CH-OH group of donors(GO:0016614)	130	6	4.86343	0.00165098	0.0144296
vitamin binding(GO:0019842)	145	6	4.36032	0.00285947	0.0229092
growth factor activity(GO:0008083)	162	6	3.90275	0.00492016	0.0330018
extracellular matrix structural constituent(GO:0005201)	170	6	3.71909	0.00619832	0.0397272
intermediate filament organization(GO:0045109)	24	5	21.953	2.67255e-06	0.000382395
glucocorticoid metabolic process(GO:0008211)	25	5	21.0749	3.31508e-06	0.000442709
hydrogen peroxide catabolic process(GO:0042744)	31	5	16.9959	1.01238e-05	0.000994826
defense response to fungus(GO:0050832)	39	5	13.5095	3.22617e-05	0.0018775
bicarbonate transport(GO:0015701)	43	5	12.2528	5.23083e-05	0.00254298
steroid hormone biosynthetic process(GO:0120178)	49	5	10.7525	9.89659e-05	0.00433663
intermediate filament cytoskeleton organization(GO:0045104)	50	5	10.5374	0.000109123	0.0045378
intermediate filament-based process(GO:0045103)	51	5	10.3308	0.000120062	0.0045378
O-glycan processing(GO:0016266)	61	5	8.63724	0.000281682	0.00817758
antibacterial humoral response(GO:0019731)	61	5	8.63724	0.000281682	0.00817758
renal tubule development(GO:0061326)	90	5	5.85413	0.00166854	0.0348161
dicarboxylic acid transport(GO:0006835)	93	5	5.66529	0.00192867	0.0385828
defense response to Gram-positive bacterium(GO:0050830)	98	5	5.37624	0.00242642	0.0454253
oxygen transport(GO:0015671)	15	4	28.0998	9.86572e-06	0.000994826
regulation of hair follicle development(GO:0051797)	17	4	24.794	1.69481e-05	0.00121249
glucocorticoid biosynthetic process(GO:0006704)	18	4	23.4165	2.16292e-05	0.00139764
gas transport(GO:0015669)	20	4	21.0749	3.37416e-05	0.0018775
response to corticosterone(GO:0051412)	20	4	21.0749	3.37416e-05	0.0018775
thyroid hormone generation(GO:0006590)	21	4	20.0713	4.13728e-05	0.00218095
thyroid hormone metabolic process(GO:0042403)	26	4	16.2114	9.95852e-05	0.00433663
regulation of hair cycle(GO:0042634)	26	4	16.2114	9.95852e-05	0.00433663
hair follicle morphogenesis(GO:0031069)	27	4	15.611	0.000116042	0.0045378
epidermis morphogenesis(GO:0048730)	31	4	13.5967	0.000201979	0.00652575
response to mineralocorticoid(GO:0051385)	32	4	13.1718	0.000229133	0.00695438
retinol metabolic process(GO:0042572)	47	4	8.96803	0.00101744	0.0242629
secondary metabolic process(GO:0019748)	56	4	7.52674	0.00196095	0.0385828
haptoglobin-hemoglobin complex(GO:0031838)	11	4	38.3179	2.77819e-06	0.000265536
hemoglobin complex(GO:0005833)	12	4	35.1248	4.1354e-06	0.000265536
tertiary granule lumen(GO:1904724)	55	4	7.66359	0.00205232	0.0372948
haptoglobin binding(GO:0031720)	10	4	42.1497	1.68418e-06	5.98458e-05
oxygen carrier activity(GO:0005344)	14	4	30.1069	7.78873e-06	0.000172803
oxidoreductase activity, acting on paired donors, with incorporation or reduction of molecular oxygen, NAD(P)H as one donor, and incorporation of one atom of oxygen(GO:0016709)	48	4	8.78119	0.00117238	0.0109077
molecular carrier activity(GO:0140104)	67	4	6.291	0.00400773	0.0296388
distal tubule development(GO:0072017)	12	3	26.3436	0.000173607	0.00609359
mineralocorticoid biosynthetic process(GO:0006705)	13	3	24.3171	0.000224116	0.00690677
mineralocorticoid metabolic process(GO:0008212)	13	3	24.3171	0.000224116	0.00690677
collecting duct development(GO:0072044)	16	3	19.7577	0.000429722	0.0117918
hydrogen peroxide biosynthetic process(GO:0050665)	17	3	18.5955	0.000518173	0.0134803
epoxygenase P450 pathway(GO:0019373)	20	3	15.8061	0.000850705	0.0210382
sympathetic nervous system development(GO:0048485)	21	3	15.0535	0.000985594	0.0237868
response to immobilization stress(GO:0035902)	25	3	12.6449	0.00165759	0.0348161
nitric oxide mediated signal transduction(GO:0007263)	27	3	11.7083	0.0020789	0.0404307
androgen metabolic process(GO:0008209)	30	3	10.5374	0.00282607	0.0488023
protein kinase C signaling(GO:0070528)	30	3	10.5374	0.00282607	0.0488023
endocytic vesicle lumen(GO:0071682)	20	3	15.8061	0.000929912	0.026681
desmosome(GO:0030057)	25	3	12.6449	0.00180991	0.0372948
structural constituent of skin epidermis(GO:0030280)	15	3	21.0749	0.000369389	0.00463215
intracellular calcium activated chloride channel activity(GO:0005229)	16	3	19.7577	0.000451413	0.00500758
intracellular chloride channel activity(GO:0061778)	16	3	19.7577	0.000451413	0.00500758
oligosaccharide binding(GO:0070492)	16	3	19.7577	0.000451413	0.00500758
arachidonic acid monooxygenase activity(GO:0008391)	20	3	15.8061	0.000893226	0.00888362
receptor antagonist activity(GO:0048019)	32	3	9.87884	0.00357012	0.0278297
oxidoreductase activity, acting on paired donors, with incorporation or reduction of molecular oxygen, reduced flavin or flavoprotein as one donor, and incorporation of one atom of oxygen(GO:0016712)	35	3	9.03208	0.00461243	0.0324468
neuropeptide receptor binding(GO:0071855)	37	3	8.54386	0.00539917	0.0353917
ion gated channel activity(GO:0022839)	42	3	7.52674	0.00770172	0.0479398
receptor inhibitor activity(GO:0030547)	43	3	7.3517	0.00822146	0.0494009
alcohol dehydrogenase [NAD(P)+] activity(GO:0018455)	10	2	21.0749	0.00396229	0.0296388
aldehyde-lyase activity(GO:0016832)	11	2	19.159	0.00481218	0.0330018
intramolecular oxidoreductase activity, transposing C=C bonds(GO:0016863)	14	2	15.0535	0.00781209	0.0479398
